# Supplementary material for: Assessment of Sport and Physical Recreation Participation for Children and Youth with Disabilities: A Systematic Review
Source: Int J Environ Res Public Health. 2025 Apr 3;22(4):557. doi: 10.3390/ijerph22040557 (PMC12027276; doi:10.3390/ijerph22040557)
Supplement: Supplementary file 1 [file ijerph-22-00557-s001.zip]

Archive with 1 entries (1 files):
- ijerph-3461692-supplementary.pdf
